# Supplementary material for: Spatiotemporal reconstruction and transmission dynamics during the 2016–17 H5N8 highly pathogenic avian influenza epidemic in Italy
Source: Transbound Emerg Dis. 2019 Dec 1;68(1):37–50. doi: 10.1111/tbed.13420 (PMC8048528; doi:10.1111/tbed.13420)
Supplement: Supplementary file 5 [file TBED-68-37-s008.csv]

Table S1. Summary of cases included in study
Case ID	Virus Name	Date	Host type	Wild or Domestic	Region	Province
D/17/01	A/turkey/Italy/17VIR538-1/2017	20/01/2017	turkey	domestic	Veneto	VENEZIA
D/17/02	A/turkey/Italy/17VIR576-11/2017	23/01/2017	turkey	domestic	Veneto	PADOVA
D/17/03	A/chicken/Italy/17VIR653-12/2017	25/01/2017	layer	domestic	Veneto	ROVIGO
D/17/04	A/turkey/Italy/17VIR973-2/2017	01/02/2017	turkey	domestic	Emilia_Romagna	PARMA
D/17/05	A/turkey/Italy/17VIR1338-3/2017	14/02/2017	turkey	domestic	Lombardia	MANTOVA
D/17/06	A/turkey/Italy/17VIR1452-1/2017	16/02/2017	turkey	domestic	Veneto	VERONA
D/17/07	A/turkey/Italy/17VIR1574-1/2017	21/02/2017	turkey	domestic	Lombardia	MANTOVA
D/17/08	A/chicken/Italy/17VIR1684-2/2017	27/02/2017	backyard	domestic	Veneto	VENEZIA
D/17/09	A/chicken/Italy/17VIR1751-3/2017	27/02/2017	backyard	domestic	Veneto	VENEZIA
D/17/10	A/chicken/Italy/17VIR2294-5/2017	16/03/2017	backyard	domestic	Veneto	TREVISO
D/17/11	A/chicken/Italy/17VIR2658-3/2017	28/03/2017	turkey	domestic	Veneto	PORDENONE
D/17/12	A/turkey/Italy/17VIR2722-29/2017	28/03/2017	backyard	domestic	Friuli-Venezia_Giulia	VERONA
D/17/13	A/chicken/Italy/17VIR2788/2017	28/03/2017	backyard	domestic	Piemonte	TORINO
D/17/14	A/chicken/Italy/17VIR3078/2017	07/04/2017	layer	domestic	Emilia_Romagna	BOLOGNA
D/17/15	A/turkey/Italy/17VIR3192-1/2017	11/04/2017	turkey	domestic	Veneto	VERONA
D/17/16	A/turkey/Italy/17VIR4407-1/2017	29/05/2017	turkey	domestic	Lombardia	MANTOVA
D/17/17	A/turkey/Italy/17VIR5773-2/2017	19/07/2017	turkey	domestic	Lombardia	MANTOVA
D/17/18	A/duck/Italy/17VIR5769-5/2017	19/07/2017	backyard	domestic	Lombardia	MANTOVA
D/17/19	A/chicken/Italy/17VIR5794-1/2017	20/07/2017	layer	domestic	Lombardia	MANTOVA
D/17/20	A/turkey/Italy/17VIR5878-3/2017	23/07/2017	turkey	domestic	Veneto	VERONA
D/17/21	A/turkey/Italy/17VIR5964-1/2017	27/07/2017	turkey	domestic	Veneto	VERONA
D/17/22	A/chicken/Italy/17VIR5986-1/2017	27/07/2017	layer	domestic	Lombardia	MANTOVA
D/17/23	A/turkey/Italy/17VIR6108-3/2017	01/08/2017	turkey	domestic	Veneto	VERONA
D/17/24	A/turkey/Italy/17VIR6111-16/2017	31/07/2017	turkey	domestic	Emilia_Romagna	PARMA
D/17/25	A/turkey/Italy/17VIR6355-1/2017	04/08/2017	turkey	domestic	Lombardia	MANTOVA
D/17/26	A/turkey/Italy/17VIR6356-2/2017	04/08/2017	turkey	domestic	Lombardia	MANTOVA
D/17/27	A/turkey/Italy/17VIR6357-2/2017	04/08/2017	turkey	domestic	Lombardia	MANTOVA
D/17/28	A/goose/Italy/17VIR6358-3/2017	03/08/2017	domestic waterfowl	domestic	Lombardia	PAVIA
D/17/29	A/turkey/Italy/17VIR6469-3/2017	08/08/2017	turkey	domestic	Lombardia	MANTOVA
D/17/30	A/turkey/Italy/17VIR6882-1/2017	21/08/2017	turkey	domestic	Veneto	VERONA
D/17/31	A/pheasant/Italy/17VIR7065-21/2017	19/08/2017	backyard	domestic	Lombardia	LODI
D/17/32	A/turkey/Italy/17VIR6930-4/2017	22/08/2017	turkey	domestic	Veneto	VERONA
D/17/33	A/turkey/Italy/17VIR6928-5/2017	22/08/2017	turkey	domestic	Veneto	VERONA
D/17/34	A/chicken/Italy/17VIR7062-2/2017	25/08/2017	backyard	domestic	Lombardia	PAVIA
D/17/35	A/turkey/Italy/17VIR7197-1/2017	28/08/2017	turkey	domestic	Veneto	VERONA
D/17/36	A/turkey/Italy/17VIR7337-1/2017	02/09/2017	turkey	domestic	Lombardia	CREMONA
D/17/37	A/goose/Italy/17VIR7626-55/2017	08/09/2017	domestic waterfowl	domestic	Veneto	PADOVA
D/17/38	A/turkey/Italy/17VIR8199-1/2017	25/09/2017	turkey	domestic	Veneto	VICENZA
D/17/39	A/turkey/Italy/17VIR8275-3/2017	26/09/2017	turkey	domestic	Veneto	VERONA
D/17/40	A/turkey/Italy/17VIR8200-11/2017	25/09/2017	domestic waterfowl	domestic	Veneto	VICENZA
D/17/41	A/duck/Italy/17VIR8349/2017	25/09/2017	backyard	domestic	Lombardia	CREMONA
D/17/42	A/chicken/Italy/17VIR8678/2017	05/10/2017	layer	domestic	Emilia_Romagna	FERRARA
D/17/43	A/turkey/Italy/17VIR8783-3/2017	06/10/2017	broiler	domestic	Veneto	VICENZA
D/17/44	A/chicken/Italy/17VIR8821/2017	09/10/2017	backyard	domestic	Lombardia	BERGAMO
D/17/45	A/duck/Italy/17VIR8744-10/2017	09/10/2017	backyard	domestic	Veneto	VICENZA
D/17/46	A/chicken/Italy/17VIR8885/2017	10/10/2017	backyard	domestic	Lombardia	BERGAMO
D/17/47	A/turkey/Italy/17VIR8886-3/2017	11/10/2017	turkey	domestic	Veneto	PADOVA
D/17/48	A/turkey/Italy/17VIR8819-1/2017	09/10/2017	turkey	domestic	Lombardia	BRESCIA
D/17/49	A/chicken/Italy/17VIR9048-2/2017	12/10/2017	backyard	domestic	Lombardia	BERGAMO
D/17/50	A/turkey/Italy/17VIR9106-1/2017	13/10/2017	turkey	domestic	Lombardia	BRESCIA
D/17/51	A/chicken/Italy/17VIR9107/2017	16/10/2017	backyard	domestic	Lombardia	SONDRIO
D/17/52	A/turkey/Italy/17VIR9049-2/2017	12/10/2017	turkey	domestic	Lombardia	MANTOVA
D/17/53	A/chicken/Italy/17VIR9113/2017	16/10/2017	backyard	domestic	Veneto	PADOVA
D/17/54	A/duck/Italy/17VIR8898/2017	16/10/2017	backyard	domestic	Veneto	PADOVA
D/17/55	A/turkey/Italy/17VIR9245/2017	18/10/2017	turkey	domestic	Lombardia	BRESCIA
D/17/56	A/turkey/Italy/17VIR9246/2017	18/10/2017	turkey	domestic	Lombardia	BRESCIA
D/17/57	A/quail/Italy/17VIR9455-2/2017	20/10/2017	backyard	domestic	Lombardia	BERGAMO
D/17/58	A/chicken/Italy/17VIR9456/2017	18/10/2017	backyard	domestic	Lombardia	MILANO
D/17/59	A/duck/Italy/17VIR9533/2017	25/10/2017	domestic waterfowl	domestic	Lombardia	BRESCIA
D/17/60	A/chicken/Italy/17VIR9679/2017	28/10/2017	broiler	domestic	Lombardia	BRESCIA
D/17/61	A/chicken/Italy/17VIR9680/2017	28/10/2017	broiler	domestic	Lombardia	BRESCIA
D/17/62	A/turkey/Italy/17VIR9699/2017	30/10/2017	turkey	domestic	Lombardia	BRESCIA
D/17/63	A/turkey/Italy/17VIR9773/2017	31/10/2017	turkey	domestic	Lombardia	BRESCIA
D/17/64	A/turkey/Italy/17VIR9775/2017	31/10/2017	turkey	domestic	Lombardia	BERGAMO
D/17/65	A/turkey/Italy/17VIR9908/2017	01/11/2017	turkey	domestic	Lombardia	BRESCIA
D/17/66	A/turkey/Italy/17VIR9905-1/2017	02/11/2017	turkey	domestic	Lombardia	BRESCIA
D/17/67	A/duck/Italy/17VIR9906-1/2017	03/11/2017	domestic waterfowl	domestic	Lombardia	BRESCIA
D/17/68	A/duck/Italy/17VIR9907-2/2017	03/11/2017	domestic waterfowl	domestic	Lombardia	BRESCIA
D/17/69	A/turkey/Italy/17VIR9942-2/2017	04/11/2017	turkey	domestic	Lombardia	BRESCIA
D/17/70	A/layer/Italy/17VIR9941-1/2017	03/11/2017	layer	domestic	Lombardia	BRESCIA
D/17/71	A/chicken/Italy/17VIR9846-4/2017	03/11/2017	layer	domestic	Piemonte	ASTI
D/17/72	A/chicken/Italy/17VIR10053/2017	07/11/2017	layer	domestic	Lombardia	BRESCIA
D/17/73	A/chicken/Italy/17VIR9868-1/2017	02/11/2017	backyard	domestic	Lazio	ROMA
D/17/74	A/turkey/Italy/17VIR10133-8/2017	06/11/2017	turkey	domestic	Lombardia	CREMONA
D/17/75	A/chicken/Italy/17VIR10083-1/2017	06/11/2017	layer	domestic	Lombardia	BRESCIA
D/17/76	A/chicken/Italy/17VIR10082/2017	09/11/2017	layer	domestic	Lombardia	BRESCIA
D/17/77	A/chicken/Italy/17VIR10130-2/2017	09/11/2017	layer	domestic	Lombardia	BRESCIA
D/17/78	A/chicken/Italy/17VIR10132-1/2017	10/11/2017	broiler	domestic	Lombardia	BRESCIA
D/17/79	A/chicken/Italy/17VIR10131-1/2017	10/11/2017	layer	domestic	Lombardia	BRESCIA
D/17/80	A/chicken/Italy/17VIR10437-2/2017	21/11/2017	broiler	domestic	Lombardia	BRESCIA
D/17/81	A/chicken/Italy/17VIR10408/2017	20/11/2017	backyard	domestic	Veneto	TREVISO
D/17/82	A/duck/Italy/17VIR10828-10/2017	02/12/2017	backyard	domestic	Veneto	TREVISO
D/17/83	A/turkey/Italy/17VIR10983/2017	11/12/2017	turkey	domestic	Emilia_Romagna	RAVENNA
W/17/01	A/wigeon/Italy/17VIR57-3/2017	23/12/2016	wild bird	wild bird	Friuli-Venezia_Giulia	GORIZIA
W/17/02	A/shelduck/Italy/17VIR1572-24/2017	24/12/2016	wild bird	wild bird	Veneto	ROVIGO
W/17/04	A/swan/Italy/17VIR537-2/2017	19/01/2017	wild bird	wild bird	Friuli-Venezia_Giulia	UDINE
W/17/05	A/swan/Italy/17VIR3594-3/2017	27/04/2017	wild bird	wild bird	Piemonte	TORINO
W/17/06	A/heron/Italy/17VIR4580/2017	30/05/2017	wild bird	wild bird	Lombardia	MANTOVA
W/17/07	A/mallard/Italy/17VIR6103-1/2017	01/08/2017	wild bird	wild bird	Lombardia	PAVIA
W/17/08	A/swan/Italy/17VIR7064-1/2017	25/08/2017	wild bird	wild bird	Lombardia	BERGAMO
W/17/09	A/swan/Italy/17VIR8513/2017	01/09/2017	wild bird	wild bird	Lombardia	COMO
W/17/10	A/swan/Italy/17VIR9038-1/2017	10/10/2017	wild bird	wild bird	Piemonte	VERBANO-CUSIO-OSSOLA
W/17/11	A/swan/Italy/17VIR9038-2/2017	10/10/2017	wild bird	wild bird	Piemonte	VERBANO-CUSIO-OSSOLA
W/17/12	A/wild_goose/Italy/17VIR9841/2017	27/10/2017	wild bird	wild bird	Emilia_Romagna	LAGOSANTO
W/17/13	A/kestrel/Italy/17VIR9840/2017	23/10/2017	wild bird	wild bird	Emilia_Romagna	FERRARA
