# Supplementary material for: Spatiotemporal reconstruction and transmission dynamics during the 2016–17 H5N8 highly pathogenic avian influenza epidemic in Italy
Source: Transbound Emerg Dis. 2019 Dec 1;68(1):37–50. doi: 10.1111/tbed.13420 (PMC8048528; doi:10.1111/tbed.13420)
Supplement: Supplementary file 6 [file TBED-68-37-s009.csv]

Table S2. Counts of sequences in each discrete state
	Emilia Romagna	Friuli-Venezia Giulia	Lazio	Lombardy	Piedmont	Veneto	Totals:
Backyard	0	1	1	10	1	8	21
Broiler	0	0	0	4	0	1	5
Layer	2	0	0	8	1	1	12
Turkey	3	0	0	21	0	15	39
Domestic Waterfowl	0	0	0	4	0	2	6
Wild bird	2	2	0	4	3	1	12
Totals:	7	3	1	51	5	28	95
