# Supplementary material for: Spatiotemporal reconstruction and transmission dynamics during the 2016–17 H5N8 highly pathogenic avian influenza epidemic in Italy
Source: Transbound Emerg Dis. 2019 Dec 1;68(1):37–50. doi: 10.1111/tbed.13420 (PMC8048528; doi:10.1111/tbed.13420)
Supplement: Supplementary file 8 [file TBED-68-37-s001.csv]

Table S4. Host type-to-host type transition rates inferred using discrete trait model
Transition	Inclusion probability	Bayes factor	Conditional mean rate
turkey to backyard	1	68500	1.752
turkey to layer	0.922	181	0.974
wild bird to turkey	0.913	160	1.77
turkey to wild bird	0.839	79.1	0.885
wild bird to layer	0.823	70.8	0.964
waterfowl to broiler	0.784	55.3	1.187
turkey to waterfowl	0.781	54.3	0.778
layer to broiler	0.725	40.2	1.095
layer to waterfowl	0.715	38.1	1.09
wild bird to backyard	0.595	22.4	0.906
waterfowl to layer	0.416	10.9	1.235
waterfowl to backyard	0.416	10.8	0.887
backyard to waterfowl	0.411	10.6	0.799
backyard to wild bird	0.317	7.08	0.848
broiler to backyard	0.261	5.39	0.572
backyard to turkey	0.21	4.04	0.685
layer to backyard	0.201	3.84	0.587
backyard to broiler	0.188	3.52	0.504
broiler to turkey	0.188	3.52	0.465
broiler to wild bird	0.188	3.51	0.453
broiler to layer	0.181	3.36	0.505
broiler to waterfowl	0.175	3.22	0.497
turkey to broiler	0.17	3.11	0.441
layer to wild bird	0.167	3.05	0.605
layer to turkey	0.163	2.97	0.545
waterfowl to turkey	0.158	2.85	0.495
waterfowl to wild bird	0.147	2.61	0.502
backyard to layer	0.139	2.46	0.453
wild bird to waterfowl	0.117	2.01	0.406
wild bird to broiler	0.073	1.2	0.304
