# Supplementary material for: Spatiotemporal reconstruction and transmission dynamics during the 2016–17 H5N8 highly pathogenic avian influenza epidemic in Italy
Source: Transbound Emerg Dis. 2019 Dec 1;68(1):37–50. doi: 10.1111/tbed.13420 (PMC8048528; doi:10.1111/tbed.13420)
Supplement: Supplementary file 9 [file TBED-68-37-s003.csv]

Table S5. Proportion of internal nodes inferred to be wild bird and identification of secondary cases using a phylogenetic distance-based method with a range of thresholds and using a discrete trait model
Method	Threshold	Proportion internal nodes wild	Secondary cases	Sensitivity	Specificity	Precision	F1 score	F1.5 score	F2 score
distance-based	0.05	0.98	3	0.094	1	1	0.171	0.13	0.115
distance-based	0.06	0.98	3	0.094	1	1	0.171	0.13	0.115
distance-based	0.07	0.98	3	0.094	1	1	0.171	0.13	0.115
distance-based	0.08	0.95	7	0.219	1	1	0.359	0.288	0.259
distance-based	0.09	0.91	11	0.344	1	1	0.512	0.431	0.396
distance-based	0.1	0.86	16	0.5	1	1	0.667	0.591	0.556
distance-based	0.11	0.78	25	0.75	0.98	0.96	0.842	0.804	0.784
distance-based	0.12	0.77	26	0.781	0.98	0.962	0.862	0.829	0.812
distance-based	0.13	0.77	26	0.781	0.98	0.962	0.862	0.829	0.812
distance-based	0.14	0.76	28	0.781	0.941	0.893	0.833	0.812	0.801
distance-based	0.15	0.72	31	0.781	0.882	0.806	0.794	0.789	0.786
distance-based	0.16	0.72	31	0.781	0.882	0.806	0.794	0.789	0.786
distance-based	0.17	0.69	33	0.812	0.863	0.788	0.8	0.805	0.807
distance-based	0.18	0.65	37	0.875	0.824	0.757	0.812	0.835	0.848
distance-based	0.19	0.64	38	0.906	0.824	0.763	0.829	0.857	0.873
distance-based	0.2	0.64	38	0.906	0.824	0.763	0.829	0.857	0.873
distance-based	0.21	0.6	43	0.938	0.745	0.698	0.8	0.848	0.877
distance-based	0.22	0.6	43	0.938	0.745	0.698	0.8	0.848	0.877
distance-based	0.23	0.6	43	0.938	0.745	0.698	0.8	0.848	0.877
distance-based	0.24	0.6	43	0.938	0.745	0.698	0.8	0.848	0.877
distance-based	0.25	0.59	45	0.938	0.706	0.667	0.779	0.833	0.867
discrete-trait	Not applicable	0.21	75	1	0.157	0.427	0.598	0.707	0.788
